# Supplementary material for: Quality of life in patients with liver tumors treated with holmium-166 radioembolization
Source: Clin Exp Metastasis. 2019 Nov 15;37(1):95–105. doi: 10.1007/s10585-019-10006-1 (PMC7007912; doi:10.1007/s10585-019-10006-1)
Supplement: Supplementary file 2 — Supplementary material 2 (XLSX 65 kb) [file 10585_2019_10006_MOESM2_ESM.xlsx]

## Sheet: QoL
Patient	Timepoint	Time	GHS	PF	RF	EF	CF	SF	FA	NV	PA	DY	SL	AP	CO	DI	FI	LMCWL	LMCTA	LMCDM	LMCSM	LMCPN	LMCJ	LMCFr	LMCFeelings	LMCSx	LMNutri	LMCFati	LMCPa	LMCEp
1_001	0	0	83.3333	93.3333	100	58.3333	100	83.3333	22.2222	0	16.6667	0	33.3333	0	0	0	0	0	0	33.3333	0	0	0	0	0	0	0	0	11.1111	58.3333
1_001	1	1	99999999	99999999	99999999	99999999	99999999	99999999	99999999	99999999	99999999	99999999	99999999	99999999	99999999	99999999	99999999	99999999	99999999	99999999	99999999	99999999	99999999	99999999	99999999	99999999	99999999	99999999	99999999	99999999
1_001	2	2	41.6667	46.6667	0	41.6667	100	33.3333	66.6667	0	83.3333	100	33.3333	0	0	0	0	33.3333	0	33.3333	0	0	0	0	0	33.3333	0	77.7778	44.4444	41.6667
1_001	3	3	16.6667	33.3333	16.6667	33.3333	50	16.6667	77.7778	16.6667	66.6667	33.3333	33.3333	33.3333	33.3333	0	0	0	66.6667	0	0	0	0	100	0	100	16.6667	77.7778	33.3333	75
1_001	4	4	99999999	99999999	99999999	99999999	99999999	99999999	99999999	99999999	99999999	99999999	99999999	99999999	99999999	99999999	99999999	99999999	99999999	99999999	99999999	99999999	99999999	99999999	99999999	99999999	99999999	99999999	99999999	99999999
1_001	5	5	99999999	99999999	99999999	99999999	99999999	99999999	99999999	99999999	99999999	99999999	99999999	99999999	99999999	99999999	99999999	99999999	99999999	99999999	99999999	99999999	99999999	99999999	99999999	99999999	99999999	99999999	99999999	99999999
1_001	6	6	99999999	99999999	99999999	99999999	99999999	99999999	99999999	99999999	99999999	99999999	99999999	99999999	99999999	99999999	99999999	99999999	99999999	99999999	99999999	99999999	99999999	99999999	99999999	99999999	99999999	99999999	99999999	99999999
1_005	0	0	83.3333	100	100	100	83.3333	100	11.1111	0	0	0	0	0	0	0	0	0	0	0	0	0	0	0	66.6667	0	0	0	0	0
1_005	1	1	99999999	99999999	99999999	99999999	99999999	99999999	99999999	99999999	99999999	99999999	99999999	99999999	99999999	99999999	99999999	99999999	99999999	99999999	99999999	99999999	99999999	99999999	99999999	99999999	99999999	99999999	99999999	99999999
1_005	2	2	66.6667	100	83.3333	91.6667	50	83.3333	22.2222	0	16.6667	0	0	0	0	0	33.3333	0	0	33.3333	0	0	0	0	0	0	0	22.2222	22.2222	8.33333
1_005	3	3	75	80	100	100	100	100	44.4444	0	33.3333	66.6667	66.6667	33.3333	0	0	0	0	0	0	0	0	0	0	0	0	33.3333	33.3333	44.4444	16.6667
1_005	4	4	99999999	99999999	99999999	99999999	99999999	99999999	99999999	99999999	99999999	99999999	99999999	99999999	99999999	99999999	99999999	99999999	99999999	99999999	99999999	99999999	99999999	99999999	99999999	99999999	99999999	99999999	99999999	99999999
1_005	5	5	99999999	99999999	99999999	99999999	99999999	99999999	99999999	99999999	99999999	99999999	99999999	99999999	99999999	99999999	99999999	99999999	99999999	99999999	99999999	99999999	99999999	99999999	99999999	99999999	99999999	99999999	99999999	99999999
1_005	6	6	99999999	99999999	99999999	99999999	99999999	99999999	99999999	99999999	99999999	99999999	99999999	99999999	99999999	99999999	99999999	99999999	99999999	99999999	99999999	99999999	99999999	99999999	99999999	99999999	99999999	99999999	99999999	99999999
1_008	0	0	75	100	66.6667	75	100	100	22.2222	0	0	0	33.3333	0	0	0	0	0	0	0	0	0	0	0	0	100	0	22.2222	0	41.6667
1_008	1	1	99999999	99999999	99999999	99999999	99999999	99999999	99999999	99999999	99999999	99999999	99999999	99999999	99999999	99999999	99999999	99999999	99999999	99999999	99999999	99999999	99999999	99999999	99999999	99999999	99999999	99999999	99999999	99999999
1_008	2	2	66.6667	80	66.6667	83.3333	83.3333	83.3333	44.4444	16.6667	0	0	0	0	0	0	0	33.3333	0	0	0	0	0	0	0	100	50	44.4444	0	33.3333
1_008	3	3	58.3333	73.3333	50	75	100	66.6667	77.7778	16.6667	16.6667	33.3333	0	66.6667	0	0	0	0	33.3333	0	0	0	0	33.3333	0	100	66.6667	88.8889	11.1111	33.3333
1_008	4	4	99999999	99999999	99999999	99999999	99999999	99999999	99999999	99999999	99999999	99999999	99999999	99999999	99999999	99999999	99999999	99999999	99999999	99999999	99999999	99999999	99999999	99999999	99999999	99999999	99999999	99999999	99999999	99999999
1_008	5	5	99999999	99999999	99999999	99999999	99999999	99999999	99999999	99999999	99999999	99999999	99999999	99999999	99999999	99999999	99999999	99999999	99999999	99999999	99999999	99999999	99999999	99999999	99999999	99999999	99999999	99999999	99999999	99999999
1_008	6	6	99999999	99999999	99999999	99999999	99999999	99999999	99999999	99999999	99999999	99999999	99999999	99999999	99999999	99999999	99999999	99999999	99999999	99999999	99999999	99999999	99999999	99999999	99999999	99999999	99999999	99999999	99999999	99999999
1_010	0	0	83.3333	93.3333	100	100	100	100	33.3333	0	0	33.3333	0	0	0	33.3333	0	0	0	0	0	0	0	0	0	0	16.6667	33.3333	11.1111	16.6667
1_010	1	1	99999999	99999999	99999999	99999999	99999999	99999999	99999999	99999999	99999999	99999999	99999999	99999999	99999999	99999999	99999999	99999999	99999999	99999999	99999999	99999999	99999999	99999999	99999999	99999999	99999999	99999999	99999999	99999999
1_010	2	2	100	100	100	100	100	100	0	0	0	0	0	0	0	0	0	0	0	0	0	0	0	0	0	0	0	0	0	0
1_010	3	3	83.3333	100	100	91.6667	100	100	0	0	16.6667	0	0	0	0	33.3333	0	0	0	0	0	0	0	0	0	33.3333	0	0	22.2222	16.6667
1_010	4	4	99999999	99999999	99999999	99999999	99999999	99999999	99999999	99999999	99999999	99999999	99999999	99999999	99999999	99999999	99999999	99999999	99999999	99999999	99999999	99999999	99999999	99999999	99999999	99999999	99999999	99999999	99999999	99999999
1_010	5	5	99999999	99999999	99999999	99999999	99999999	99999999	99999999	99999999	99999999	99999999	99999999	99999999	99999999	99999999	99999999	99999999	99999999	99999999	99999999	99999999	99999999	99999999	99999999	99999999	99999999	99999999	99999999	99999999
1_010	6	6	99999999	99999999	99999999	99999999	99999999	99999999	99999999	99999999	99999999	99999999	99999999	99999999	99999999	99999999	99999999	99999999	99999999	99999999	99999999	99999999	99999999	99999999	99999999	99999999	99999999	99999999	99999999	99999999
1_011	0	0	66.6667	93.3333	66.6667	100	66.6667	100	33.3333	16.6667	0	0	0	0	0	0	0	0	0	0	0	33.3333	0	0	0	0	16.6667	33.3333	0	0
1_011	1	1	99999999	99999999	99999999	99999999	99999999	99999999	99999999	99999999	99999999	99999999	99999999	99999999	99999999	99999999	99999999	99999999	99999999	99999999	99999999	99999999	99999999	99999999	99999999	99999999	99999999	99999999	99999999	99999999
1_011	2	2	66.6667	100	100	100	83.3333	100	22.2222	0	16.6667	0	0	33.3333	33.3333	0	0	0	0	0	0	0	0	0	0	0	33.3333	0	33.3333	0
1_011	3	3	66.6667	100	100	100	66.6667	100	22.2222	0	16.6667	0	0	0	0	0	0	0	0	0	0	33.3333	0	0	0	0	0	0	0	0
1_011	4	4	99999999	99999999	99999999	99999999	99999999	99999999	99999999	99999999	99999999	99999999	99999999	99999999	99999999	99999999	99999999	99999999	99999999	99999999	99999999	99999999	99999999	99999999	99999999	99999999	99999999	99999999	99999999	99999999
1_011	5	5	99999999	99999999	99999999	99999999	99999999	99999999	99999999	99999999	99999999	99999999	99999999	99999999	99999999	99999999	99999999	99999999	99999999	99999999	99999999	99999999	99999999	99999999	99999999	99999999	99999999	99999999	99999999	99999999
1_011	6	6	99999999	99999999	99999999	99999999	99999999	99999999	99999999	99999999	99999999	99999999	99999999	99999999	99999999	99999999	99999999	99999999	99999999	99999999	99999999	99999999	99999999	99999999	99999999	99999999	99999999	99999999	99999999	99999999
1_014	0	0	83.3333	100	100	100	83.3333	100	0	0	0	0	0	0	0	0	0	0	0	0	0	0	0	0	0	33.3333	0	11.1111	0	0
1_014	1	1	99999999	99999999	99999999	99999999	99999999	99999999	99999999	99999999	99999999	99999999	99999999	99999999	99999999	99999999	99999999	99999999	99999999	99999999	99999999	99999999	99999999	99999999	99999999	99999999	99999999	99999999	99999999	99999999
1_014	2	2	83.3333	100	100	100	83.3333	100	0	0	0	0	0	0	0	33.3333	0	0	0	0	0	0	0	0	0	33.3333	0	11.1111	0	0
1_014	3	3	100	100	100	100	100	100	0	0	0	0	0	0	0	0	0	0	0	0	0	0	0	0	0	0	0	0	0	0
1_014	4	4	99999999	99999999	99999999	99999999	99999999	99999999	99999999	99999999	99999999	99999999	99999999	99999999	99999999	99999999	99999999	99999999	99999999	99999999	99999999	99999999	99999999	99999999	99999999	99999999	99999999	99999999	99999999	99999999
1_014	5	5	99999999	99999999	99999999	99999999	99999999	99999999	99999999	99999999	99999999	99999999	99999999	99999999	99999999	99999999	99999999	99999999	99999999	99999999	99999999	99999999	99999999	99999999	99999999	99999999	99999999	99999999	99999999	99999999
1_014	6	6	99999999	99999999	99999999	99999999	99999999	99999999	99999999	99999999	99999999	99999999	99999999	99999999	99999999	99999999	99999999	99999999	99999999	99999999	99999999	99999999	99999999	99999999	99999999	99999999	99999999	99999999	99999999	99999999
1_016	0	0	75	93.3333	66.6667	16.6667	66.6667	66.6667	22.2222	16.6667	0	33.3333	66.6667	0	0	66.6667	33.3333	33.3333	0	0	0	0	0	0	33.3333	0	0	22.2222	0	75
1_016	1	1	99999999	99999999	99999999	99999999	99999999	99999999	99999999	99999999	99999999	99999999	99999999	99999999	99999999	99999999	99999999	99999999	99999999	99999999	99999999	99999999	99999999	99999999	99999999	99999999	99999999	99999999	99999999	99999999
1_016	2	2	83.3333	93.3333	66.6667	66.6667	66.6667	66.6667	22.2222	0	0	0	33.3333	0	0	0	0	0	0	0	0	0	0	0	0	33.3333	0	33.3333	11.1111	25
1_016	3	3	83.3333	93.3333	100	58.3333	66.6667	66.6667	0	0	0	0	33.3333	0	0	0	0	0	0	0	0	0	0	0	33.3333	33.3333	16.6667	11.1111	11.1111	41.6667
1_016	4	4	99999999	99999999	99999999	99999999	99999999	99999999	99999999	99999999	99999999	99999999	99999999	99999999	99999999	99999999	99999999	99999999	99999999	99999999	99999999	99999999	99999999	99999999	99999999	99999999	99999999	99999999	99999999	99999999
1_016	5	5	99999999	99999999	99999999	99999999	99999999	99999999	99999999	99999999	99999999	99999999	99999999	99999999	99999999	99999999	99999999	99999999	99999999	99999999	99999999	99999999	99999999	99999999	99999999	99999999	99999999	99999999	99999999	99999999
1_016	6	6	99999999	99999999	99999999	99999999	99999999	99999999	99999999	99999999	99999999	99999999	99999999	99999999	99999999	99999999	99999999	99999999	99999999	99999999	99999999	99999999	99999999	99999999	99999999	99999999	99999999	99999999	99999999	99999999
1_018	0	0	66.6667	86.6667	66.6667	66.6667	100	66.6667	33.3333	0	0	0	0	0	0	0	0	0	0	0	0	0	0	0	0	33.3333	0	11.1111	0	25
1_018	1	1	99999999	99999999	99999999	99999999	99999999	99999999	99999999	99999999	99999999	99999999	99999999	99999999	99999999	99999999	99999999	99999999	99999999	99999999	99999999	99999999	99999999	99999999	99999999	99999999	99999999	99999999	99999999	99999999
1_018	2	2	66.6667	86.6667	66.6667	66.6667	83.3333	83.3333	33.3333	0	0	0	0	33.3333	0	0	0	66.6667	33.3333	0	0	0	0	0	0	33.3333	33.3333	33.3333	11.1111	25
1_018	3	3	41.6667	60	50	58.3333	100	66.6667	66.6667	16.6667	33.3333	0	33.3333	66.6667	0	0	0	100	33.3333	0	0	0	0	0	33.3333	66.6667	100	55.5556	33.3333	75
1_018	4	4	99999999	99999999	99999999	99999999	99999999	99999999	99999999	99999999	99999999	99999999	99999999	99999999	99999999	99999999	99999999	99999999	99999999	99999999	99999999	99999999	99999999	99999999	99999999	99999999	99999999	99999999	99999999	99999999
1_018	5	5	99999999	99999999	99999999	99999999	99999999	99999999	99999999	99999999	99999999	99999999	99999999	99999999	99999999	99999999	99999999	99999999	99999999	99999999	99999999	99999999	99999999	99999999	99999999	99999999	99999999	99999999	99999999	99999999
1_018	6	6	99999999	99999999	99999999	99999999	99999999	99999999	99999999	99999999	99999999	99999999	99999999	99999999	99999999	99999999	99999999	99999999	99999999	99999999	99999999	99999999	99999999	99999999	99999999	99999999	99999999	99999999	99999999	99999999
1_021	0	0	66.6667	60	33.3333	91.6667	100	66.6667	22.2222	16.6667	66.6667	0	0	33.3333	66.6667	0	33.3333	0	0	0	0	0	0	0	0	100	33.3333	0	33.3333	33.3333
1_021	1	1	99999999	99999999	99999999	99999999	99999999	99999999	99999999	99999999	99999999	99999999	99999999	99999999	99999999	99999999	99999999	99999999	99999999	99999999	99999999	99999999	99999999	99999999	99999999	99999999	99999999	99999999	99999999	99999999
1_021	2	2	50	53.3333	33.3333	91.6667	100	33.3333	55.5556	16.6667	0	33.3333	0	33.3333	0	0	66.6667	33.3333	0	33.3333	0	0	0	0	0	100	50	66.6667	22.2222	25
1_021	3	3	33.3333	26.6667	50	66.6667	100	33.3333	77.7778	66.6667	66.6667	33.3333	0	66.6667	33.3333	0	66.6667	0	33.3333	33.3333	0	0	0	0	66.6667	100	83.3333	100	66.6667	58.3333
1_021	4	4	99999999	99999999	99999999	99999999	99999999	99999999	99999999	99999999	99999999	99999999	99999999	99999999	99999999	99999999	99999999	99999999	99999999	99999999	99999999	99999999	99999999	99999999	99999999	99999999	99999999	99999999	99999999	99999999
1_021	5	5	99999999	99999999	99999999	99999999	99999999	99999999	99999999	99999999	99999999	99999999	99999999	99999999	99999999	99999999	99999999	99999999	99999999	99999999	99999999	99999999	99999999	99999999	99999999	99999999	99999999	99999999	99999999	99999999
1_021	6	6	99999999	99999999	99999999	99999999	99999999	99999999	99999999	99999999	99999999	99999999	99999999	99999999	99999999	99999999	99999999	99999999	99999999	99999999	99999999	99999999	99999999	99999999	99999999	99999999	99999999	99999999	99999999	99999999
1_024	0	0	100	100	100	83.3333	100	100	0	0	0	0	0	0	0	0	66.6667	0	0	0	0	0	0	0	0	0	0	0	0	33.3333
1_024	1	1	99999999	99999999	99999999	99999999	99999999	99999999	99999999	99999999	99999999	99999999	99999999	99999999	99999999	99999999	99999999	99999999	99999999	99999999	99999999	99999999	99999999	99999999	99999999	99999999	99999999	99999999	99999999	99999999
1_024	2	2	91.6667	100	100	75	100	83.3333	0	0	33.3333	0	0	0	0	0	33.3333	0	0	0	0	0	0	0	0	33.3333	0	0	11.1111	25
1_024	3	3	100	100	100	91.6667	100	100	0	0	16.6667	0	0	0	0	0	33.3333	0	0	0	0	0	0	0	0	0	0	0	0	25
1_024	4	4	99999999	99999999	99999999	99999999	99999999	99999999	99999999	99999999	99999999	99999999	99999999	99999999	99999999	99999999	99999999	99999999	99999999	99999999	99999999	99999999	99999999	99999999	99999999	99999999	99999999	99999999	99999999	99999999
1_024	5	5	99999999	99999999	99999999	99999999	99999999	99999999	99999999	99999999	99999999	99999999	99999999	99999999	99999999	99999999	99999999	99999999	99999999	99999999	99999999	99999999	99999999	99999999	99999999	99999999	99999999	99999999	99999999	99999999
1_024	6	6	99999999	99999999	99999999	99999999	99999999	99999999	99999999	99999999	99999999	99999999	99999999	99999999	99999999	99999999	99999999	99999999	99999999	99999999	99999999	99999999	99999999	99999999	99999999	99999999	99999999	99999999	99999999	99999999
1_025	0	0	66.6667	80	83.3333	91.6667	100	100	33.3333	0	33.3333	0	33.3333	0	66.6667	0	0	0	0	0	0	33.3333	0	0	0	0	0	22.2222	33.3333	25
1_025	1	1	99999999	99999999	99999999	99999999	99999999	99999999	99999999	99999999	99999999	99999999	99999999	99999999	99999999	99999999	99999999	99999999	99999999	99999999	99999999	99999999	99999999	99999999	99999999	99999999	99999999	99999999	99999999	99999999
1_025	2	2	50	80	33.3333	83.3333	100	83.3333	66.6667	50	33.3333	33.3333	0	100	100	0	0	33.3333	0	0	0	0	0	0	0	33.3333	83.3333	55.5556	55.5556	25
1_025	3	3	66.6667	60	50	91.6667	66.6667	83.3333	66.6667	66.6667	33.3333	33.3333	33.3333	66.6667	33.3333	33.3333	33.3333	0	33.3333	33.3333	0	0	0	0	0	33.3333	33.3333	66.6667	66.6667	25
1_025	4	4	99999999	99999999	99999999	99999999	99999999	99999999	99999999	99999999	99999999	99999999	99999999	99999999	99999999	99999999	99999999	99999999	99999999	99999999	99999999	99999999	99999999	99999999	99999999	99999999	99999999	99999999	99999999	99999999
1_025	5	5	99999999	99999999	99999999	99999999	99999999	99999999	99999999	99999999	99999999	99999999	99999999	99999999	99999999	99999999	99999999	99999999	99999999	99999999	99999999	99999999	99999999	99999999	99999999	99999999	99999999	99999999	99999999	99999999
1_025	6	6	99999999	99999999	99999999	99999999	99999999	99999999	99999999	99999999	99999999	99999999	99999999	99999999	99999999	99999999	99999999	99999999	99999999	99999999	99999999	99999999	99999999	99999999	99999999	99999999	99999999	99999999	99999999	99999999
1_026	0	0	58.3333	80	66.6667	83.3333	100	83.3333	66.6667	0	33.3333	0	0	0	33.3333	0	0	0	0	0	0	0	0	0	0	0	0	55.5556	22.2222	16.6667
1_026	1	1	99999999	99999999	99999999	99999999	99999999	99999999	99999999	99999999	99999999	99999999	99999999	99999999	99999999	99999999	99999999	99999999	99999999	99999999	99999999	99999999	99999999	99999999	99999999	99999999	99999999	99999999	99999999	99999999
1_026	2	2	33.3333	73.3333	66.6667	66.6667	100	50	66.6667	33.3333	16.6667	0	33.3333	0	0	33.3333	0	0	66.6667	33.3333	0	0	0	0	0	33.3333	33.3333	55.5556	33.3333	25
1_026	3	3	25	33.3333	33.3333	50	66.6667	66.6667	100	16.6667	66.6667	66.6667	33.3333	33.3333	0	33.3333	0	0	66.6667	66.6667	0	0	0	0	0	100	50	100	33.3333	58.3333
1_026	4	4	99999999	99999999	99999999	99999999	99999999	99999999	99999999	99999999	99999999	99999999	99999999	99999999	99999999	99999999	99999999	99999999	99999999	99999999	99999999	99999999	99999999	99999999	99999999	99999999	99999999	99999999	99999999	99999999
1_026	5	5	99999999	99999999	99999999	99999999	99999999	99999999	99999999	99999999	99999999	99999999	99999999	99999999	99999999	99999999	99999999	99999999	99999999	99999999	99999999	99999999	99999999	99999999	99999999	99999999	99999999	99999999	99999999	99999999
1_026	6	6	99999999	99999999	99999999	99999999	99999999	99999999	99999999	99999999	99999999	99999999	99999999	99999999	99999999	99999999	99999999	99999999	99999999	99999999	99999999	99999999	99999999	99999999	99999999	99999999	99999999	99999999	99999999	99999999
1_027	0	0	91.6667	100	100	83.3333	83.3333	100	22.2222	0	0	0	0	0	0	33.3333	0	0	0	0	0	0	0	0	0	0	0	0	0	16.6667
1_027	1	1	99999999	99999999	99999999	99999999	99999999	99999999	99999999	99999999	99999999	99999999	99999999	99999999	99999999	99999999	99999999	99999999	99999999	99999999	99999999	99999999	99999999	99999999	99999999	99999999	99999999	99999999	99999999	99999999
1_027	2	2	16.6667	40	0	33.3333	66.6667	0	66.6667	16.6667	100	33.3333	33.3333	66.6667	0	0	33.3333	0	100	33.3333	0	0	0	100	0	100	50	77.7778	100	33.3333
1_027	3	3	50	80	0	66.6667	66.6667	83.3333	33.3333	16.6667	16.6667	33.3333	0	33.3333	33.3333	0	33.3333	0	33.3333	33.3333	0	0	0	0	0	66.6667	66.6667	33.3333	22.2222	25
1_027	4	4	99999999	99999999	99999999	99999999	99999999	99999999	99999999	99999999	99999999	99999999	99999999	99999999	99999999	99999999	99999999	99999999	99999999	99999999	99999999	99999999	99999999	99999999	99999999	99999999	99999999	99999999	99999999	99999999
1_027	5	5	99999999	99999999	99999999	99999999	99999999	99999999	99999999	99999999	99999999	99999999	99999999	99999999	99999999	99999999	99999999	99999999	99999999	99999999	99999999	99999999	99999999	99999999	99999999	99999999	99999999	99999999	99999999	99999999
1_027	6	6	99999999	99999999	99999999	99999999	99999999	99999999	99999999	99999999	99999999	99999999	99999999	99999999	99999999	99999999	99999999	99999999	99999999	99999999	99999999	99999999	99999999	99999999	99999999	99999999	99999999	99999999	99999999	99999999
2_001	0	0	83.3333	93.3333	100	83.3333	100	100	11.1111	0	16.6667	0	0	0	0	33.3333	0	0	0	0	0	33.3333	0	0	0	0	0	0	11.1111	25
2_001	1	1	99999999	99999999	99999999	99999999	99999999	99999999	99999999	99999999	99999999	99999999	99999999	99999999	99999999	99999999	99999999	99999999	99999999	99999999	99999999	99999999	99999999	99999999	99999999	99999999	99999999	99999999	99999999	99999999
2_001	2	2	33.3333	40	33.3333	66.6667	83.3333	83.3333	55.5556	0	83.3333	66.6667	33.3333	0	33.3333	0	0	0	0	0	0	66.6667	0	0	0	0	0	44.4444	55.5556	41.6667
2_001	3	3	66.6667	80	50	75	100	100	33.3333	33.3333	50	33.3333	0	33.3333	0	0	0	0	33.3333	0	0	33.3333	0	0	0	33.3333	50	22.2222	55.5556	16.6667
2_001	4	4	33.3333	33.3333	0	66.6667	83.3333	83.3333	55.5556	66.6667	66.6667	66.6667	33.3333	33.3333	0	0	0	100	0	33.3333	0	66.6667	0	0	0	100	83.3333	55.5556	77.7778	50
2_001	5	5	99999999	99999999	99999999	99999999	99999999	99999999	99999999	99999999	99999999	99999999	99999999	99999999	99999999	99999999	99999999	99999999	99999999	99999999	99999999	99999999	99999999	99999999	99999999	99999999	99999999	99999999	99999999	99999999
2_001	6	6	99999999	99999999	99999999	99999999	99999999	99999999	99999999	99999999	99999999	99999999	99999999	99999999	99999999	99999999	99999999	99999999	99999999	99999999	99999999	99999999	99999999	99999999	99999999	99999999	99999999	99999999	99999999	99999999
2_003	0	0	83.3333	100	100	83.3333	100	100	0	0	16.6667	0	33.3333	0	0	0	0	0	0	0	0	33.3333	0	0	0	0	0	0	33.3333	8.33333
2_003	1	1	99999999	99999999	99999999	99999999	99999999	99999999	99999999	99999999	99999999	99999999	99999999	99999999	99999999	99999999	99999999	99999999	99999999	99999999	99999999	99999999	99999999	99999999	99999999	99999999	99999999	99999999	99999999	99999999
2_003	2	2	99999999	99999999	99999999	99999999	99999999	99999999	99999999	99999999	99999999	99999999	99999999	99999999	99999999	99999999	99999999	99999999	99999999	99999999	99999999	99999999	99999999	99999999	99999999	99999999	99999999	99999999	99999999	99999999
2_003	3	3	66.6667	86.6667	100	91.6667	100	100	22.2222	0	16.6667	0	66.6667	0	0	0	0	0	0	0	0	0	0	0	0	0	0	11.1111	33.3333	8.33333
2_003	4	4	99999999	99999999	99999999	99999999	99999999	99999999	99999999	99999999	99999999	99999999	99999999	99999999	99999999	99999999	99999999	99999999	99999999	99999999	99999999	99999999	99999999	99999999	99999999	99999999	99999999	99999999	99999999	99999999
2_003	5	5	99999999	99999999	99999999	99999999	99999999	99999999	99999999	99999999	99999999	99999999	99999999	99999999	99999999	99999999	99999999	99999999	99999999	99999999	99999999	99999999	99999999	99999999	99999999	99999999	99999999	99999999	99999999	99999999
2_003	6	6	99999999	99999999	99999999	99999999	99999999	99999999	99999999	99999999	99999999	99999999	99999999	99999999	99999999	99999999	99999999	99999999	99999999	99999999	99999999	99999999	99999999	99999999	99999999	99999999	99999999	99999999	99999999	99999999
2_004	0	0	66.6667	80	66.6667	50	83.3333	66.6667	44.4444	16.6667	0	33.3333	0	33.3333	0	0	0	0	0	0	0	0	0	0	33.3333	33.3333	33.3333	22.2222	0	50
2_004	1	1	99999999	99999999	99999999	99999999	99999999	99999999	99999999	99999999	99999999	99999999	99999999	99999999	99999999	99999999	99999999	99999999	99999999	99999999	99999999	99999999	99999999	99999999	99999999	99999999	99999999	99999999	99999999	99999999
2_004	2	2	58.3333	66.6667	66.6667	66.6667	66.6667	66.6667	66.6667	16.6667	16.6667	66.6667	0	33.3333	0	0	0	33.3333	33.3333	33.3333	0	33.3333	0	33.3333	0	33.3333	33.3333	44.4444	22.2222	50
2_004	3	3	66.6667	66.6667	66.6667	66.6667	83.3333	66.6667	55.5556	16.6667	16.6667	33.3333	33.3333	66.6667	0	33.3333	0	0	33.3333	0	0	0	0	33.3333	33.3333	33.3333	33.3333	33.3333	33.3333	50
2_004	4	4	66.6667	66.6667	66.6667	66.6667	66.6667	66.6667	55.5556	16.6667	0	66.6667	66.6667	66.6667	0	33.3333	0	33.3333	33.3333	0	0	0	0	33.3333	33.3333	33.3333	50	44.4444	33.3333	50
2_004	5	5	58.3333	66.6667	33.3333	50	83.3333	50	55.5556	16.6667	66.6667	33.3333	66.6667	33.3333	0	0	0	33.3333	33.3333	0	0	0	0	33.3333	33.3333	33.3333	16.6667	44.4444	55.5556	50
2_004	6	6	99999999	99999999	99999999	99999999	99999999	99999999	99999999	99999999	99999999	99999999	99999999	99999999	99999999	99999999	99999999	99999999	99999999	99999999	99999999	99999999	99999999	99999999	99999999	99999999	99999999	99999999	99999999	99999999
2_005	0	0	83.3333	100	83.3333	75	83.3333	100	0	0	16.6667	0	33.3333	0	0	0	0	0	0	0	0	66.6667	0	0	0	33.3333	0	0	44.4444	25
2_005	1	1	99999999	99999999	99999999	99999999	99999999	99999999	99999999	99999999	99999999	99999999	99999999	99999999	99999999	99999999	99999999	99999999	99999999	99999999	99999999	99999999	99999999	99999999	99999999	99999999	99999999	99999999	99999999	99999999
2_005	2	2	83.3333	93.3333	50	100	100	83.3333	22.2222	16.6667	0	0	33.3333	33.3333	0	0	0	0	33.3333	0	0	100	0	0	0	0	33.3333	33.3333	0	16.6667
2_005	3	3	83.3333	100	100	91.6667	83.3333	100	22.2222	16.6667	0	0	33.3333	33.3333	0	0	0	0	33.3333	0	0	66.6667	0	0	0	33.3333	0	11.1111	11.1111	8.33333
2_005	4	4	99999999	99999999	99999999	99999999	99999999	99999999	99999999	99999999	99999999	99999999	99999999	99999999	99999999	99999999	99999999	99999999	99999999	99999999	99999999	99999999	99999999	99999999	99999999	99999999	99999999	99999999	99999999	99999999
2_005	5	5	99999999	99999999	99999999	99999999	99999999	99999999	99999999	99999999	99999999	99999999	99999999	99999999	99999999	99999999	99999999	99999999	99999999	99999999	99999999	99999999	99999999	99999999	99999999	99999999	99999999	99999999	99999999	99999999
2_005	6	6	99999999	99999999	99999999	99999999	99999999	99999999	99999999	99999999	99999999	99999999	99999999	99999999	99999999	99999999	99999999	99999999	99999999	99999999	99999999	99999999	99999999	99999999	99999999	99999999	99999999	99999999	99999999	99999999
2_008	0	0	83.3333	93.3333	100	91.6667	100	100	11.1111	0	0	33.3333	0	0	0	33.3333	0	0	0	0	0	0	0	0	0	33.3333	0	0	0	16.6667
2_008	1	1	99999999	99999999	99999999	99999999	99999999	99999999	99999999	99999999	99999999	99999999	99999999	99999999	99999999	99999999	99999999	99999999	99999999	99999999	99999999	99999999	99999999	99999999	99999999	99999999	99999999	99999999	99999999	99999999
2_008	2	2	75	93.3333	100	75	66.6667	66.6667	22.2222	0	0	33.3333	33.3333	0	0	0	0	0	0	0	0	0	0	0	0	33.3333	0	33.3333	0	33.3333
2_008	3	3	66.6667	100	66.6667	66.6667	66.6667	66.6667	33.3333	0	16.6667	33.3333	66.6667	33.3333	0	66.6667	33.3333	33.3333	0	33.3333	0	33.3333	0	33.3333	33.3333	66.6667	16.6667	33.3333	33.3333	33.3333
2_008	4	4	66.6667	93.3333	100	66.6667	66.6667	66.6667	11.1111	0	0	0	33.3333	0	0	0	33.3333	0	0	0	0	0	0	33.3333	33.3333	33.3333	0	22.2222	0	33.3333
2_008	5	5	99999999	99999999	99999999	99999999	99999999	99999999	99999999	99999999	99999999	99999999	99999999	99999999	99999999	99999999	99999999	99999999	99999999	99999999	99999999	99999999	99999999	99999999	99999999	99999999	99999999	99999999	99999999	99999999
2_008	6	6	99999999	99999999	99999999	99999999	99999999	99999999	99999999	99999999	99999999	99999999	99999999	99999999	99999999	99999999	99999999	99999999	99999999	99999999	99999999	99999999	99999999	99999999	99999999	99999999	99999999	99999999	99999999	99999999
2_009	0	0	33.3333	33.3333	16.6667	66.6667	50	0	77.7778	33.3333	50	66.6667	33.3333	0	0	100	33.3333	0	0	100	66.6667	66.6667	33.3333	66.6667	33.3333	100	16.6667	77.7778	11.1111	50
2_009	1	1	99999999	99999999	99999999	99999999	99999999	99999999	99999999	99999999	99999999	99999999	99999999	99999999	99999999	99999999	99999999	99999999	99999999	99999999	99999999	99999999	99999999	99999999	99999999	99999999	99999999	99999999	99999999	99999999
2_009	2	2	33.3333	20	0	58.3333	66.6667	0	100	16.6667	33.3333	66.6667	33.3333	0	0	33.3333	0	0	0	33.3333	33.3333	66.6667	0	66.6667	33.3333	100	16.6667	88.8889	33.3333	66.6667
2_009	3	3	33.3333	40	50	58.3333	66.6667	33.3333	66.6667	0	50	100	33.3333	0	0	66.6667	0	0	0	0	0	66.6667	0	100	33.3333	100	0	66.6667	22.2222	75
2_009	4	4	33.3333	20	0	58.3333	66.6667	0	100	0	50	100	100	0	0	66.6667	0	0	0	66.6667	66.6667	66.6667	0	100	33.3333	100	0	88.8889	33.3333	66.6667
2_009	5	5	41.6667	33.3333	50	66.6667	50	33.3333	66.6667	16.6667	66.6667	100	33.3333	0	0	33.3333	0	0	0	66.6667	33.3333	66.6667	0	66.6667	33.3333	66.6667	0	77.7778	33.3333	41.6667
2_009	6	6	33.3333	46.6667	33.3333	66.6667	66.6667	33.3333	77.7778	16.6667	66.6667	66.6667	33.3333	0	0	33.3333	33.3333	0	0	33.3333	33.3333	33.3333	0	66.6667	33.3333	66.6667	0	77.7778	22.2222	50
2_010	0	0	91.67	86.67	100	91.67	66.67	100	33.33	0	0	0	0	0	33.33	33.33	0	0	0	33.33	0	33.33	0	0	0	33.33	0	33.33	11.11	8.33
2_010	1	1	99999999	99999999	99999999	99999999	99999999	99999999	99999999	99999999	99999999	99999999	99999999	99999999	99999999	99999999	99999999	99999999	99999999	99999999	99999999	99999999	99999999	99999999	99999999	99999999	99999999	99999999	99999999	99999999
2_010	2	2	100	93.33	83.33	100	83.33	100	22.22	0	0	0	0	0	0	0	0	0	0	33.33	0	33.33	0	0	0	33.33	0	22.22	11.11	16.67
2_010	3	3	83.33	86.67	100	91.67	83.33	100	22.22	0	0	0	0	0	0	0	0	0	0	33.33	0	33.33	0	0	0	33.33	0	22.22	11.11	8.33
2_010	4	4	83.33	86.67	100	91.67	66.67	100	22.22	0	0	0	0	0	0	0	0	0	0	33.33	0	0	0	0	0	66.67	0	33.33	11.11	16.67
2_010	5	5	83.33	86.67	83.33	83.33	83.33	100	22.22	0	0	0	0	0	0	0	0	0	0	33.33	0	33.33	0	0	0	66.67	0	33.33	11.11	16.67
2_010	6	6	99999999	99999999	99999999	99999999	99999999	99999999	99999999	99999999	99999999	99999999	99999999	99999999	99999999	99999999	99999999	99999999	99999999	99999999	99999999	99999999	99999999	99999999	99999999	99999999	99999999	99999999	99999999	99999999
2_012	0	0	83.3333	93.3333	100	91.6667	100	100	22.2222	0	0	33.3333	33.3333	0	0	0	0	0	0	33.3333	0	33.3333	0	0	0	0	0	0	0	16.6667
2_012	1	1	99999999	99999999	99999999	99999999	99999999	99999999	99999999	99999999	99999999	99999999	99999999	99999999	99999999	99999999	99999999	99999999	99999999	99999999	99999999	99999999	99999999	99999999	99999999	99999999	99999999	99999999	99999999	99999999
2_012	2	2	83.3333	100	100	83.3333	100	100	33.3333	0	0	0	33.3333	0	0	0	0	0	0	0	0	33.3333	0	0	0	99999999	0	33.3333	0	16.6667
2_012	3	3	83.3333	100	66.6667	75	100	100	33.3333	0	33.3333	0	0	0	0	0	0	0	0	0	0	33.3333	0	0	0	99999999	16.6667	22.2222	0	25
2_012	4	4	99999999	99999999	99999999	99999999	99999999	99999999	99999999	99999999	99999999	99999999	99999999	99999999	99999999	99999999	99999999	99999999	99999999	99999999	99999999	99999999	99999999	99999999	99999999	99999999	99999999	99999999	99999999	99999999
2_012	5	5	99999999	99999999	99999999	99999999	99999999	99999999	99999999	99999999	99999999	99999999	99999999	99999999	99999999	99999999	99999999	99999999	99999999	99999999	99999999	99999999	99999999	99999999	99999999	99999999	99999999	99999999	99999999	99999999
2_012	6	6	99999999	99999999	99999999	99999999	99999999	99999999	99999999	99999999	99999999	99999999	99999999	99999999	99999999	99999999	99999999	99999999	99999999	99999999	99999999	99999999	99999999	99999999	99999999	99999999	99999999	99999999	99999999	99999999
2_014	0	0	66.6667	46.6667	83.3333	58.3333	66.6667	83.3333	55.5556	33.3333	0	33.3333	66.6667	0	0	66.6667	33.3333	0	0	66.6667	0	33.3333	0	0	0	0	16.6667	33.3333	11.1111	66.6667
2_014	1	1	99999999	99999999	99999999	99999999	99999999	99999999	99999999	99999999	99999999	99999999	99999999	99999999	99999999	99999999	99999999	99999999	99999999	99999999	99999999	99999999	99999999	99999999	99999999	99999999	99999999	99999999	99999999	99999999
2_014	2	2	33.3333	13.3333	16.6667	58.3333	50	50	100	33.3333	66.6667	100	100	100	66.6667	66.6667	33.3333	66.6667	66.6667	100	33.3333	66.6667	0	66.6667	33.3333	99999999	66.6667	100	44.4444	66.6667
2_014	3	3	50	20	0	58.3333	50	66.6667	55.5556	50	0	66.6667	100	100	33.3333	33.3333	66.6667	66.6667	66.6667	100	33.3333	33.3333	0	33.3333	33.3333	99999999	83.3333	66.6667	33.3333	50
2_014	4	4	83.3333	73.3333	66.6667	75	50	66.6667	22.2222	33.3333	0	33.3333	0	66.6667	33.3333	33.3333	100	33.3333	33.3333	33.3333	0	0	0	33.3333	0	99999999	66.6667	33.3333	11.1111	41.6667
2_014	5	5	41.6667	53.3333	66.6667	41.6667	50	66.6667	55.5556	50	33.3333	33.3333	66.6667	66.6667	33.3333	33.3333	0	66.6667	33.3333	66.6667	0	0	33.3333	33.3333	33.3333	99999999	83.3333	77.7778	55.5556	66.6667
2_014	6	6	99999999	99999999	99999999	99999999	99999999	99999999	99999999	99999999	99999999	99999999	99999999	99999999	99999999	99999999	99999999	99999999	99999999	99999999	99999999	99999999	99999999	99999999	99999999	99999999	99999999	99999999	99999999	99999999
2_016	0	0	66.6667	66.6667	83.3333	66.6667	100	66.6667	22.2222	0	0	33.3333	33.3333	0	0	0	0	0	0	33.3333	33.3333	33.3333	0	0	33.3333	33.3333	16.6667	33.3333	11.1111	33.3333
2_016	1	1	99999999	99999999	99999999	99999999	99999999	99999999	99999999	99999999	99999999	99999999	99999999	99999999	99999999	99999999	99999999	99999999	99999999	99999999	99999999	99999999	99999999	99999999	99999999	99999999	99999999	99999999	99999999	99999999
2_016	2	2	66.6667	66.6667	83.3333	83.3333	100	100	11.1111	0	33.3333	66.6667	33.3333	0	0	0	0	0	0	33.3333	0	33.3333	0	0	0	0	16.6667	22.2222	22.2222	16.6667
2_016	3	3	83.3333	66.6667	66.6667	91.6667	100	100	11.1111	0	33.3333	66.6667	33.3333	0	0	0	0	0	0	33.3333	0	0	0	0	0	0	16.6667	0	11.1111	16.6667
2_016	4	4	83.3333	86.6667	100	66.6667	100	83.3333	0	0	16.6667	66.6667	33.3333	0	0	33.3333	0	0	0	33.3333	0	33.3333	0	33.3333	0	0	16.6667	11.1111	33.3333	25
2_016	5	5	75	66.6667	100	66.6667	100	100	11.1111	0	16.6667	33.3333	33.3333	0	0	0	0	0	0	33.3333	0	33.3333	0	0	33.3333	0	16.6667	11.1111	22.2222	16.6667
2_016	6	6	83.3333	66.6667	100	66.6667	100	100	22.2222	0	0	66.6667	33.3333	0	0	0	0	0	0	33.3333	0	33.3333	0	0	0	0	16.6667	11.1111	22.2222	16.6667
2_019	0	0	58.3333	86.6667	66.6667	58.3333	83.3333	66.6667	22.2222	0	33.3333	0	0	0	0	33.3333	66.6667	0	0	0	66.6667	33.3333	0	0	0	66.6667	16.6667	55.5556	22.2222	66.6667
2_019	1	1	99999999	99999999	99999999	99999999	99999999	99999999	99999999	99999999	99999999	99999999	99999999	99999999	99999999	99999999	99999999	99999999	99999999	99999999	99999999	99999999	99999999	99999999	99999999	99999999	99999999	99999999	99999999	99999999
2_019	2	2	33.3333	80	100	50	66.6667	66.6667	22.2222	0	16.6667	0	33.3333	0	33.3333	0	66.6667	0	0	0	33.3333	66.6667	0	0	33.3333	66.6667	0	11.1111	33.3333	58.3333
2_019	3	3	16.6667	66.6667	33.3333	8.33333	33.3333	33.3333	55.5556	0	66.6667	33.3333	100	0	0	0	66.6667	0	0	0	66.6667	100	0	33.3333	33.3333	33.3333	33.3333	77.7778	66.6667	83.3333
2_019	4	4	99999999	99999999	99999999	99999999	99999999	99999999	99999999	99999999	99999999	99999999	99999999	99999999	99999999	99999999	99999999	99999999	99999999	99999999	99999999	99999999	99999999	99999999	99999999	99999999	99999999	99999999	99999999	99999999
2_019	5	5	99999999	99999999	99999999	99999999	99999999	99999999	99999999	99999999	99999999	99999999	99999999	99999999	99999999	99999999	99999999	99999999	99999999	99999999	99999999	99999999	99999999	99999999	99999999	99999999	99999999	99999999	99999999	99999999
2_019	6	6	99999999	99999999	99999999	99999999	99999999	99999999	99999999	99999999	99999999	99999999	99999999	99999999	99999999	99999999	99999999	99999999	99999999	99999999	99999999	99999999	99999999	99999999	99999999	99999999	99999999	99999999	99999999	99999999
2_021	0	0	91.6667	100	100	100	100	100	0	0	16.6667	0	0	0	0	0	33.3333	0	0	0	0	0	0	0	0	0	0	0	0	25
2_021	1	1	66.6667	93.3333	33.3333	100	100	66.6667	44.4444	16.6667	33.3333	33.3333	33.3333	33.3333	100	0	0	0	0	0	0	0	0	0	0	66.6667	0	33.3333	55.5556	16.6667
2_021	2	2	83.3333	86.6667	100	100	100	100	33.3333	0	33.3333	0	33.3333	0	0	0	33.3333	0	0	0	0	0	0	0	33.3333	33.3333	16.6667	33.3333	22.2222	25
2_021	3	3	75	86.6667	66.6667	91.6667	100	66.6667	33.3333	0	50	0	33.3333	0	33.3333	0	33.3333	0	0	0	0	0	0	0	0	33.3333	0	33.3333	55.5556	33.3333
2_021	4	4	99999999	99999999	99999999	99999999	99999999	99999999	99999999	99999999	99999999	99999999	99999999	99999999	99999999	99999999	99999999	99999999	99999999	99999999	99999999	99999999	99999999	99999999	99999999	99999999	99999999	99999999	99999999	99999999
2_021	5	5	99999999	99999999	99999999	99999999	99999999	99999999	99999999	99999999	99999999	99999999	99999999	99999999	99999999	99999999	99999999	99999999	99999999	99999999	99999999	99999999	99999999	99999999	99999999	99999999	99999999	99999999	99999999	99999999
2_021	6	6	99999999	99999999	99999999	99999999	99999999	99999999	99999999	99999999	99999999	99999999	99999999	99999999	99999999	99999999	99999999	99999999	99999999	99999999	99999999	99999999	99999999	99999999	99999999	99999999	99999999	99999999	99999999	99999999
2_023	0	0	83.3333	86.6667	100	100	100	100	0	0	0	0	0	0	0	0	0	0	0	0	0	0	0	0	33.3333	0	0	0	0	33.3333
2_023	1	1	0	20	0	50	50	16.6667	100	66.6667	83.3333	0	0	66.6667	0	100	0	0	66.6667	33.3333	0	0	0	100	0	99999999	83.3333	100	55.5556	66.6667
2_023	2	2	58.3333	33.3333	0	66.6667	83.3333	33.3333	66.6667	33.3333	33.3333	0	33.3333	66.6667	0	0	0	33.3333	66.6667	0	0	0	0	66.6667	0	99999999	50	66.6667	44.4444	41.6667
2_023	3	3	100	100	100	91.6667	100	100	0	0	0	0	0	0	0	0	0	0	0	0	0	0	0	0	0	99999999	0	0	0	0
2_023	4	4	75	86.6667	83.3333	66.6667	100	100	33.3333	0	33.3333	33.3333	0	33.3333	0	0	0	0	33.3333	0	0	0	0	0	33.3333	99999999	33.3333	11.1111	22.2222	25
2_023	5	5	99999999	99999999	99999999	99999999	99999999	99999999	99999999	99999999	99999999	99999999	99999999	99999999	99999999	99999999	99999999	99999999	99999999	99999999	99999999	99999999	99999999	99999999	99999999	99999999	99999999	99999999	99999999	99999999
2_023	6	6	99999999	99999999	99999999	99999999	99999999	99999999	99999999	99999999	99999999	99999999	99999999	99999999	99999999	99999999	99999999	99999999	99999999	99999999	99999999	99999999	99999999	99999999	99999999	99999999	99999999	99999999	99999999	99999999
2_024	0	0	91.6667	100	100	66.6667	100	100	11.1111	0	0	0	33.3333	0	0	0	0	0	0	0	0	33.3333	0	0	0	0	0	11.1111	0	33.3333
2_024	1	1	58.3333	60	33.3333	33.3333	66.6667	100	55.5556	33.3333	66.6667	0	66.6667	33.3333	0	33.3333	0	0	0	0	0	33.3333	0	0	0	0	66.6667	44.4444	44.4444	50
2_024	2	2	83.3333	100	100	83.3333	100	100	22.2222	0	0	0	0	0	0	0	0	0	0	0	0	0	0	0	0	33.3333	16.6667	0	0	16.6667
2_024	3	3	75	100	66.6667	58.3333	100	66.6667	22.2222	16.6667	0	0	33.3333	33.3333	0	66.6667	0	0	0	33.3333	0	33.3333	0	0	0	66.6667	33.3333	11.1111	0	41.6667
2_024	4	4	99999999	99999999	99999999	99999999	99999999	99999999	99999999	99999999	99999999	99999999	99999999	99999999	99999999	99999999	99999999	99999999	99999999	99999999	99999999	99999999	99999999	99999999	99999999	99999999	99999999	99999999	99999999	99999999
2_024	5	5	99999999	99999999	99999999	99999999	99999999	99999999	99999999	99999999	99999999	99999999	99999999	99999999	99999999	99999999	99999999	99999999	99999999	99999999	99999999	99999999	99999999	99999999	99999999	99999999	99999999	99999999	99999999	99999999
2_024	6	6	99999999	99999999	99999999	99999999	99999999	99999999	99999999	99999999	99999999	99999999	99999999	99999999	99999999	99999999	99999999	99999999	99999999	99999999	99999999	99999999	99999999	99999999	99999999	99999999	99999999	99999999	99999999	99999999
2_025	0	0	83.3333	86.6667	66.6667	50	83.3333	66.6667	22.2222	16.6667	0	33.3333	66.6667	0	0	66.6667	33.3333	0	0	66.6667	0	0	0	0	0	99999999	16.6667	44.4444	33.3333	66.6667
2_025	1	1	16.6667	20	0	50	50	16.6667	88.8889	66.6667	33.3333	33.3333	66.6667	100	100	0	33.3333	0	0	66.6667	0	0	0	33.3333	0	99999999	83.3333	88.8889	66.6667	75
2_025	2	2	50	80	50	83.3333	100	50	33.3333	16.6667	16.6667	0	66.6667	0	0	33.3333	33.3333	0	0	66.6667	33.3333	0	0	0	0	99999999	16.6667	44.4444	22.2222	33.3333
2_025	3	3	66.6667	86.6667	83.3333	75	100	83.3333	22.2222	0	16.6667	0	0	0	0	33.3333	0	0	0	33.3333	0	0	0	0	0	99999999	0	0	33.3333	25
2_025	4	4	83.3333	93.3333	66.6667	75	83.3333	100	11.1111	0	33.3333	33.3333	33.3333	0	0	0	0	0	33.3333	66.6667	33.3333	33.3333	0	0	0	99999999	0	0	22.2222	33.3333
2_025	5	5	66.6667	93.3333	83.3333	75	83.3333	100	22.2222	0	0	0	33.3333	0	0	33.3333	0	0	0	66.6667	0	0	0	0	0	99999999	0	11.1111	11.1111	25
2_025	6	6	99999999	99999999	99999999	99999999	99999999	99999999	99999999	99999999	99999999	99999999	99999999	99999999	99999999	99999999	99999999	99999999	99999999	99999999	99999999	99999999	99999999	99999999	99999999	99999999	99999999	99999999	99999999	99999999
2_030	0	0	66.67	66.67	66.67	100	100	66.67	44.44	16.67	33.33	33.33	0	33.33	0	0	0	0	100	33.33	0	0	0	0	33.33	33.33	50	44.44	44.44	16.67
2_030	1	1	33.33	20	0	83.33	100	33.33	88.89	16.67	66.67	33.33	66.67	33.33	33.33	0	0	0	100	33.33	0	0	0	33.33	0	33.33	50	66.67	66.67	25
2_030	2	2	58.33	80	66.67	83.33	100	66.67	22.22	0	33.33	33.33	0	0	0	0	0	0	100	0	0	33.33	0	33.33	0	33.33	16.67	44.44	44.44	16.67
2_030	3	3	66.67	66.67	66.67	75	100	83.33	55.56	16.67	33.33	33.33	0	33.33	0	0	0	0	100	33.33	0	0	0	33.33	33.33	33.33	50	44.44	55.56	25
2_030	4	4	99999999	99999999	99999999	99999999	99999999	99999999	99999999	99999999	99999999	99999999	99999999	99999999	99999999	99999999	99999999	99999999	99999999	99999999	99999999	99999999	99999999	99999999	99999999	99999999	99999999	99999999	99999999	99999999
2_030	5	5	99999999	99999999	99999999	99999999	99999999	99999999	99999999	99999999	99999999	99999999	99999999	99999999	99999999	99999999	99999999	99999999	99999999	99999999	99999999	99999999	99999999	99999999	99999999	99999999	99999999	99999999	99999999	99999999
2_030	6	6	99999999	99999999	99999999	99999999	99999999	99999999	99999999	99999999	99999999	99999999	99999999	99999999	99999999	99999999	99999999	99999999	99999999	99999999	99999999	99999999	99999999	99999999	99999999	99999999	99999999	99999999	99999999	99999999
2_032	0	0	83.33	100	100	75	66.67	83.33	0	0	0	0	0	0	0	33.33	0	0	0	0	0	0	0	0	0	0	0	0	0	58.33
2_032	1	1	33.33	66.67	33.33	66.67	83.33	33.33	77.78	66.67	100	33.33	33.33	66.67	0	0	0	0	33.33	0	0	0	0	66.67	0	33.33	83.33	66.67	77.78	75
2_032	2	2	66.67	86.67	50	75	83.33	66.67	33.33	50	66.67	0	33.33	33.33	0	33.33	0	0	0	0	0	0	0	0	33.33	0	50	44.44	66.67	50
2_032	3	3	83.33	86.67	66.67	75	83.33	83.33	22.22	16.67	16.67	0	0	0	0	33.33	33.33	0	0	0	0	66.67	0	0	33.33	0	50	22.22	44.44	50
2_032	4	4	91.67	93.33	83.33	91.67	100	83.33	11.11	16.67	16.67	0	0	33.33	0	0	0	0	0	0	0	33.33	0	0	0	0	50	11.11	22.22	25
2_032	5	5	99999999	99999999	99999999	99999999	99999999	99999999	99999999	99999999	99999999	99999999	99999999	99999999	99999999	99999999	99999999	99999999	99999999	99999999	99999999	99999999	99999999	99999999	99999999	99999999	99999999	99999999	99999999	99999999
2_032	6	6	99999999	99999999	99999999	99999999	99999999	99999999	99999999	99999999	99999999	99999999	99999999	99999999	99999999	99999999	99999999	99999999	99999999	99999999	99999999	99999999	99999999	99999999	99999999	99999999	99999999	99999999	99999999	99999999
2_033	0	0	100	100	100	83.3333	100	100	0	0	0	0	0	0	0	0	0	0	0	0	0	0	0	0	0	0	0	0	0	16.6667
2_033	1	1	75	80	50	66.6667	83.3333	33.3333	44.4444	33.3333	50	0	33.3333	33.3333	0	0	0	0	0	0	0	0	0	33.3333	0	0	50	55.5556	22.2222	58.3333
2_033	2	2	83.3333	100	100	100	100	100	0	0	0	0	0	0	0	0	0	0	0	0	0	0	0	0	0	0	16.6667	11.1111	0	25
2_033	3	3	91.6667	100	100	100	100	100	0	0	0	0	0	0	0	0	0	0	0	0	0	0	0	0	0	33.3333	0	0	22.2222	25
2_033	4	4	100	100	100	100	100	100	0	0	0	0	0	0	0	0	0	0	0	0	0	0	0	0	0	0	0	0	0	0
2_033	5	5	99999999	99999999	99999999	99999999	99999999	99999999	99999999	99999999	99999999	99999999	99999999	99999999	99999999	99999999	99999999	99999999	99999999	99999999	99999999	99999999	99999999	99999999	99999999	99999999	99999999	99999999	99999999	99999999
2_033	6	6	99999999	99999999	99999999	99999999	99999999	99999999	99999999	99999999	99999999	99999999	99999999	99999999	99999999	99999999	99999999	99999999	99999999	99999999	99999999	99999999	99999999	99999999	99999999	99999999	99999999	99999999	99999999	99999999
2_034	0	0	91.6667	100	100	100	100	100	0	0	0	0	0	0	0	0	0	33.3333	0	0	0	33.3333	0	0	0	33.3333	0	0	0	41.6667
2_034	1	1	75	100	33.3333	58.3333	83.3333	66.6667	44.4444	100	83.3333	0	66.6667	33.3333	33.3333	0	0	66.6667	33.3333	33.3333	0	0	0	33.3333	33.3333	33.3333	66.6667	44.4444	66.6667	50
2_034	2	2	75	86.6667	83.3333	58.3333	100	100	33.3333	16.6667	16.6667	33.3333	0	33.3333	0	0	0	33.3333	0	0	0	33.3333	0	0	33.3333	33.3333	16.6667	33.3333	11.1111	41.6667
2_034	3	3	83.3333	100	100	58.3333	100	83.3333	22.2222	0	16.6667	33.3333	0	0	0	0	33.3333	33.3333	0	0	0	33.3333	0	0	0	33.3333	0	0	33.3333	41.6667
2_034	4	4	99999999	99999999	99999999	99999999	99999999	99999999	99999999	99999999	99999999	99999999	99999999	99999999	99999999	99999999	99999999	99999999	99999999	99999999	99999999	99999999	99999999	99999999	99999999	99999999	99999999	99999999	99999999	99999999
2_034	5	5	99999999	99999999	99999999	99999999	99999999	99999999	99999999	99999999	99999999	99999999	99999999	99999999	99999999	99999999	99999999	99999999	99999999	99999999	99999999	99999999	99999999	99999999	99999999	99999999	99999999	99999999	99999999	99999999
2_034	6	6	99999999	99999999	99999999	99999999	99999999	99999999	99999999	99999999	99999999	99999999	99999999	99999999	99999999	99999999	99999999	99999999	99999999	99999999	99999999	99999999	99999999	99999999	99999999	99999999	99999999	99999999	99999999	99999999
2_035	0	0	75	86.6667	100	41.6667	100	83.3333	22.2222	0	0	33.3333	33.3333	0	0	0	0	33.3333	0	33.3333	0	0	0	0	0	0	0	22.2222	0	91.6667
2_035	1	1	16.6667	20	0	83.3333	83.3333	33.3333	100	33.3333	83.3333	0	0	100	0	0	0	0	66.6667	0	0	0	33.3333	999	0	999	100	88.8889	11.1111	41.6667
2_035	2	2	75	60	33.3333	75	100	50	55.5556	0	0	0	66.6667	66.6667	0	0	0	0	100	33.3333	0	0	999	0	0	999	33.3333	11.1111	11.1111	33.3333
2_035	3	3	58.3333	66.6667	33.3333	58.3333	100	66.6667	33.3333	0	16.6667	0	33.3333	33.3333	0	33.3333	0	33.3333	66.6667	0	0	0	0	33.3333	33.3333	999	33.3333	44.4444	11.1111	66.6667
2_035	4	4	99999999	99999999	99999999	99999999	99999999	99999999	99999999	99999999	99999999	99999999	99999999	99999999	99999999	99999999	99999999	99999999	99999999	99999999	99999999	99999999	99999999	99999999	99999999	99999999	99999999	99999999	99999999	99999999
2_035	5	5	99999999	99999999	99999999	99999999	99999999	99999999	99999999	99999999	99999999	99999999	99999999	99999999	99999999	99999999	99999999	99999999	99999999	99999999	99999999	99999999	99999999	99999999	99999999	99999999	99999999	99999999	99999999	99999999
2_035	6	6	99999999	99999999	99999999	99999999	99999999	99999999	99999999	99999999	99999999	99999999	99999999	99999999	99999999	99999999	99999999	99999999	99999999	99999999	99999999	99999999	99999999	99999999	99999999	99999999	99999999	99999999	99999999	99999999
2_037	0	0	100	93.3333	100	100	100	100	11.1111	0	0	0	0	0	33.3333	0	0	66.6667	0	33.3333	0	0	0	0	0	33.3333	0	33.3333	11.1111	16.6667
2_037	1	1	83.3333	93.3333	66.6667	100	100	83.3333	22.2222	0	16.6667	0	33.3333	0	33.3333	0	0	0	0	0	0	0	0	0	0	66.6667	0	22.2222	22.2222	0
2_037	2	2	100	100	100	100	100	100	0	0	0	0	0	0	0	0	0	0	0	0	0	0	0	0	0	100	0	0	11.1111	0
2_037	3	3	100	100	100	100	100	100	0	0	0	0	0	0	0	0	0	0	0	0	0	0	0	0	0	100	0	0	0	0
2_037	4	4	100	100	100	91.6667	100	100	0	0	0	0	0	0	0	0	0	33.3333	0	0	0	0	0	0	0	33.3333	0	0	11.1111	8.33333
2_037	5	5	100	100	100	100	100	100	0	0	0	0	0	0	0	0	0	33.3333	0	0	0	0	0	0	0	66.6667	0	11.1111	11.1111	0
2_037	6	6	99999999	99999999	99999999	99999999	99999999	99999999	99999999	99999999	99999999	99999999	99999999	99999999	99999999	99999999	99999999	99999999	99999999	99999999	99999999	99999999	99999999	99999999	99999999	99999999	99999999	99999999	99999999	99999999
2_038	0	0	66.6667	86.6667	83.3333	83.3333	83.3333	100	33.3333	16.6667	0	0	0	0	0	33.3333	33.3333	0	0	0	0	66.6667	0	0	0	0	0	33.3333	0	33.3333
2_038	1	1	33.3333	40	33.3333	50	66.6667	50	88.8889	33.3333	33.3333	66.6667	66.6667	100	0	0	0	0	100	100	33.3333	100	0	66.6667	0	0	100	100	44.4444	50
2_038	2	2	58.3333	80	66.6667	75	100	66.6667	33.3333	16.6667	0	66.6667	0	0	0	0	0	0	0	0	0	66.6667	0	0	0	0	0	33.3333	11.1111	33.3333
2_038	3	3	66.6667	73.3333	66.6667	75	100	66.6667	33.3333	16.6667	0	66.6667	0	0	0	0	0	0	0	0	0	66.6667	0	0	0	0	0	33.3333	0	33.3333
2_038	4	4	99999999	99999999	99999999	99999999	99999999	99999999	99999999	99999999	99999999	99999999	99999999	99999999	99999999	99999999	99999999	99999999	99999999	99999999	99999999	99999999	99999999	99999999	99999999	99999999	99999999	99999999	99999999	99999999
2_038	5	5	99999999	99999999	99999999	99999999	99999999	99999999	99999999	99999999	99999999	99999999	99999999	99999999	99999999	99999999	99999999	99999999	99999999	99999999	99999999	99999999	99999999	99999999	99999999	99999999	99999999	99999999	99999999	99999999
2_038	6	6	99999999	99999999	99999999	99999999	99999999	99999999	99999999	99999999	99999999	99999999	99999999	99999999	99999999	99999999	99999999	99999999	99999999	99999999	99999999	99999999	99999999	99999999	99999999	99999999	99999999	99999999	99999999	99999999
2_039	0	0	83.3333	100	100	75	100	100	22.2222	0	16.6667	0	0	0	0	33.3333	0	0	0	33.3333	0	33.3333	0	0	0	0	0	22.2222	33.3333	41.6667
2_039	1	1	25	40	0	75	83.3333	66.6667	33.3333	33.3333	66.6667	0	33.3333	33.3333	100	0	0	0	33.3333	66.6667	0	33.3333	0	0	0	0	33.3333	66.6667	88.8889	66.6667
2_039	2	2	41.6667	66.6667	50	75	83.3333	33.3333	55.5556	16.6667	66.6667	66.6667	0	0	0	0	0	0	0	33.3333	0	33.3333	0	0	0	0	0	66.6667	33.3333	41.6667
2_039	3	3	33.3333	73.3333	33.3333	75	83.3333	33.3333	66.6667	0	33.3333	0	0	0	0	33.3333	0	0	33.3333	33.3333	100	0	0	0	0	0	0	55.5556	55.5556	41.6667
2_039	4	4	99999999	99999999	99999999	99999999	99999999	99999999	99999999	99999999	99999999	99999999	99999999	99999999	99999999	99999999	99999999	99999999	99999999	99999999	99999999	99999999	99999999	99999999	99999999	99999999	99999999	99999999	99999999	99999999
2_039	5	5	99999999	99999999	99999999	99999999	99999999	99999999	99999999	99999999	99999999	99999999	99999999	99999999	99999999	99999999	99999999	99999999	99999999	99999999	99999999	99999999	99999999	99999999	99999999	99999999	99999999	99999999	99999999	99999999
2_039	6	6	99999999	99999999	99999999	99999999	99999999	99999999	99999999	99999999	99999999	99999999	99999999	99999999	99999999	99999999	99999999	99999999	99999999	99999999	99999999	99999999	99999999	99999999	99999999	99999999	99999999	99999999	99999999	99999999
2_040	0	0	100	100	100	91.67	100	100	0	0	0	0	0	0	0	0	0	0	0	0	0	0	0	0	0	0	0	0	0	16.67
2_040	1	1	83.33	93.33	100	100	100	83.33	33.33	0	16.67	0	33.33	33.33	66.67	0	0	0	0	0	0	0	0	0	0	0	50	33.33	33.33	16.67
2_040	2	2	100	100	100	91.67	100	100	0	0	0	0	0	0	0	33.33	0	0	0	0	0	0	0	0	0	0	0	0	0	16.67
2_040	3	3	100	100	100	91.67	100	100	0	0	0	0	0	0	0	0	0	0	0	0	0	0	0	0	0	0	0	0	0	16.67
2_040	4	4	100	100	100	91.67	100	100	0	0	0	0	0	0	0	0	0	0	0	0	0	0	0	0	0	0	0	0	0	16.67
2_040	5	5	100	100	100	83.33	100	100	0	0	0	33.33	33.33	0	0	33.33	0	0	0	0	0	0	0	0	0	0	0	0	0	16.67
2_040	6	6	100	100	100	91.67	100	100	0	0	0	0	0	0	0	0	0	0	0	0	0	0	0	0	0	0	0	0	0	16.67
2_041	0	0	83.3333	93.3333	83.3333	100	100	66.6667	0	0	0	0	0	33.3333	0	0	0	33.3333	33.3333	0	0	0	0	0	0	33.3333	16.6667	22.2222	0	16.6667
2_041	1	1	58.3333	46.6667	0	100	100	33.3333	66.6667	0	66.6667	0	66.6667	100	100	0	0	0	0	0	0	0	0	66.6667	0	999	66.6667	66.6667	66.6667	50
2_041	2	2	75	86.6667	66.6667	100	100	83.3333	0	0	16.6667	0	0	33.3333	0	0	0	0	0	0	0	33.3333	0	0	0	33.3333	33.3333	11.1111	0	0
2_041	3	3	91.6667	100	100	100	100	100	0	0	0	0	0	33.3333	0	0	0	0	0	0	0	33.3333	0	0	0	0	16.6667	22.2222	0	8.33333
2_041	4	4	99999999	99999999	99999999	99999999	99999999	99999999	99999999	99999999	99999999	99999999	99999999	99999999	99999999	99999999	99999999	99999999	99999999	99999999	99999999	99999999	99999999	99999999	99999999	99999999	99999999	99999999	99999999	99999999
2_041	5	5	99999999	99999999	99999999	99999999	99999999	99999999	99999999	99999999	99999999	99999999	99999999	99999999	99999999	99999999	99999999	99999999	99999999	99999999	99999999	99999999	99999999	99999999	99999999	99999999	99999999	99999999	99999999	99999999
2_041	6	6	99999999	99999999	99999999	99999999	99999999	99999999	99999999	99999999	99999999	99999999	99999999	99999999	99999999	99999999	99999999	99999999	99999999	99999999	99999999	99999999	99999999	99999999	99999999	99999999	99999999	99999999	99999999	99999999
2_042	0	0	83.3333	86.6667	100	100	100	100	11.1111	0	0	0	0	0	0	0	0	0	0	0	0	0	0	0	0	0	0	0	0	0
2_042	1	1	83.3333	86.6667	100	100	100	100	22.2222	0	0	0	0	0	0	0	0	0	0	0	0	0	0	0	0	0	0	11.1111	11.1111	0
2_042	2	2	83.3333	86.6667	100	100	100	100	22.2222	0	0	0	0	0	0	0	0	0	0	0	0	0	0	0	0	0	0	11.1111	0	0
2_042	3	3	16.6667	40	16.6667	91.6667	100	66.6667	88.8889	16.6667	33.3333	33.3333	66.6667	100	0	0	0	0	100	33.3333	0	0	0	0	0	66.6667	66.6667	66.6667	22.2222	25
2_042	4	4	99999999	99999999	99999999	99999999	99999999	99999999	99999999	99999999	99999999	99999999	99999999	99999999	99999999	99999999	99999999	99999999	99999999	99999999	99999999	99999999	99999999	99999999	99999999	99999999	99999999	99999999	99999999	99999999
2_042	5	5	99999999	99999999	99999999	99999999	99999999	99999999	99999999	99999999	99999999	99999999	99999999	99999999	99999999	99999999	99999999	99999999	99999999	99999999	99999999	99999999	99999999	99999999	99999999	99999999	99999999	99999999	99999999	99999999
2_042	6	6	99999999	99999999	99999999	99999999	99999999	99999999	99999999	99999999	99999999	99999999	99999999	99999999	99999999	99999999	99999999	99999999	99999999	99999999	99999999	99999999	99999999	99999999	99999999	99999999	99999999	99999999	99999999	99999999
2_044	0	0	83.3333	86.6667	100	83.3333	100	100	0	0	0	33.3333	0	0	0	0	0	0	0	0	0	0	0	0	0	0	0	0	55.5556	25
2_044	1	1	16.6667	26.6667	0	50	16.6667	33.3333	100	50	100	66.6667	33.3333	100	66.6667	0	0	0	66.6667	100	0	0	0	100	0	999	83.3333	100	100	50
2_044	2	2	50	53.3333	33.3333	91.6667	100	83.3333	66.6667	0	0	33.3333	0	66.6667	0	0	0	0	33.3333	0	0	0	0	33.3333	0	0	50	55.5556	22.2222	41.6667
2_044	3	3	58.3333	46.6667	66.6667	91.6667	100	50	66.6667	0	0	66.6667	0	66.6667	33.3333	33.3333	0	0	0	0	0	0	33.3333	33.3333	0	0	50	66.6667	44.4444	16.6667
2_044	4	4	66.6667	86.6667	66.6667	83.3333	100	100	0	0	0	66.6667	0	33.3333	0	33.3333	0	0	0	0	0	33.3333	0	0	0	0	16.6667	33.3333	33.3333	33.3333
2_044	5	5	99999999	99999999	99999999	99999999	99999999	99999999	99999999	99999999	99999999	99999999	99999999	99999999	99999999	99999999	99999999	99999999	99999999	99999999	99999999	99999999	99999999	99999999	99999999	99999999	99999999	99999999	99999999	99999999
2_044	6	6	99999999	99999999	99999999	99999999	99999999	99999999	99999999	99999999	99999999	99999999	99999999	99999999	99999999	99999999	99999999	99999999	99999999	99999999	99999999	99999999	99999999	99999999	99999999	99999999	99999999	99999999	99999999	99999999
2_045	0	0	99999999	99999999	99999999	99999999	99999999	99999999	99999999	99999999	99999999	99999999	99999999	99999999	99999999	99999999	99999999	99999999	99999999	99999999	99999999	99999999	99999999	99999999	99999999	99999999	99999999	99999999	99999999	99999999
2_045	1	1	83.3333	93.3333	83.3333	100	100	100	33.3333	0	0	0	0	0	0	0	0	0	0	33.3333	0	0	0	0	0	0	0	0	11.1111	0
2_045	2	2	100	93.3333	100	100	100	100	22.2222	0	0	0	0	0	0	0	0	33.3333	0	0	0	0	0	0	0	0	0	0	0	16.6667
2_045	3	3	100	86.6667	100	100	100	100	22.2222	0	0	0	0	0	0	0	0	0	0	0	0	0	0	0	0	0	0	0	0	16.6667
2_045	4	4	100	93.3333	100	91.6667	100	100	22.2222	0	0	0	33.3333	0	0	0	0	33.3333	0	0	0	0	0	0	0	0	0	11.1111	0	16.6667
2_045	5	5	99999999	99999999	99999999	99999999	99999999	99999999	99999999	99999999	99999999	99999999	99999999	99999999	99999999	99999999	99999999	99999999	99999999	99999999	99999999	99999999	99999999	99999999	99999999	99999999	99999999	99999999	99999999	99999999
2_045	6	6	99999999	99999999	99999999	99999999	99999999	99999999	99999999	99999999	99999999	99999999	99999999	99999999	99999999	99999999	99999999	99999999	99999999	99999999	99999999	99999999	99999999	99999999	99999999	99999999	99999999	99999999	99999999	99999999
2_046	0	0	91.6667	100	100	83.3333	100	83.3333	0	0	0	0	0	0	0	33.3333	0	33.3333	33.3333	0	0	0	0	0	33.3333	0	33.3333	0	11.1111	16.6667
2_046	1	1	41.6667	26.6667	0	41.6667	66.6667	33.3333	100	83.3333	83.3333	0	66.6667	100	0	0	0	100	33.3333	0	0	0	0	66.6667	0	999	100	100	66.6667	91.6667
2_046	2	2	99999999	99999999	99999999	99999999	99999999	99999999	99999999	99999999	99999999	99999999	99999999	99999999	99999999	99999999	99999999	99999999	99999999	99999999	99999999	99999999	99999999	99999999	99999999	99999999	99999999	99999999	99999999	99999999
2_046	3	3	99999999	99999999	99999999	99999999	99999999	99999999	99999999	99999999	99999999	99999999	99999999	99999999	99999999	99999999	99999999	99999999	99999999	99999999	99999999	99999999	99999999	99999999	99999999	99999999	99999999	99999999	99999999	99999999
2_046	4	4	99999999	99999999	99999999	99999999	99999999	99999999	99999999	99999999	99999999	99999999	99999999	99999999	99999999	99999999	99999999	99999999	99999999	99999999	99999999	99999999	99999999	99999999	99999999	99999999	99999999	99999999	99999999	99999999
2_046	5	5	99999999	99999999	99999999	99999999	99999999	99999999	99999999	99999999	99999999	99999999	99999999	99999999	99999999	99999999	99999999	99999999	99999999	99999999	99999999	99999999	99999999	99999999	99999999	99999999	99999999	99999999	99999999	99999999
2_046	6	6	99999999	99999999	99999999	99999999	99999999	99999999	99999999	99999999	99999999	99999999	99999999	99999999	99999999	99999999	99999999	99999999	99999999	99999999	99999999	99999999	99999999	99999999	99999999	99999999	99999999	99999999	99999999	99999999
2_049	0	0	50	73.3333	83.3333	100	83.3333	66.6667	22.2222	0	0	0	33.3333	0	0	0	0	0	0	0	0	0	33.3333	0	0	0	0	33.3333	0	16.6667
2_049	1	1	41.6667	73.3333	50	75	66.6667	83.3333	55.5556	16.6667	33.3333	0	0	66.6667	0	0	0	33.3333	66.6667	0	0	0	0	33.3333	0	0	66.6667	55.5556	11.1111	8.33333
2_049	2	2	41.6667	66.6667	100	100	83.3333	66.6667	33.3333	0	33.3333	0	0	0	0	0	0	0	0	33.3333	33.3333	33.3333	0	0	0	0	0	22.2222	22.2222	16.6667
2_049	3	3	58.3333	80	100	100	83.3333	83.3333	22.2222	0	0	0	33.3333	0	0	33.3333	0	0	0	0	33.3333	33.3333	0	0	33.3333	0	0	22.2222	0	16.6667
2_049	4	4	41.6667	60	66.6667	100	83.3333	83.3333	44.4444	0	0	0	66.6667	0	0	0	0	0	0	0	33.3333	0	0	0	0	0	0	44.4444	0	16.6667
2_049	5	5	99999999	99999999	99999999	99999999	99999999	99999999	99999999	99999999	99999999	99999999	99999999	99999999	99999999	99999999	99999999	99999999	99999999	99999999	99999999	99999999	99999999	99999999	99999999	99999999	99999999	99999999	99999999	99999999
2_049	6	6	99999999	99999999	99999999	99999999	99999999	99999999	99999999	99999999	99999999	99999999	99999999	99999999	99999999	99999999	99999999	99999999	99999999	99999999	99999999	99999999	99999999	99999999	99999999	99999999	99999999	99999999	99999999	99999999
2_050	0	0	75	73.3333	83.3333	100	100	83.3333	33.3333	0	0	33.3333	0	33.3333	0	66.6667	0	0	33.3333	33.3333	0	0	0	0	0	999	33.3333	33.3333	11.1111	16.6667
2_050	1	1	25	0	0	91.6667	66.6667	16.6667	100	66.6667	66.6667	33.3333	0	100	100	0	0	0	66.6667	100	0	0	0	100	0	999	83.3333	88.8889	33.3333	16.6667
2_050	2	2	58.3333	53.3333	83.3333	100	100	83.3333	33.3333	16.6667	0	33.3333	0	33.3333	0	0	0	0	33.3333	66.6667	0	0	0	0	0	999	33.3333	22.2222	0	8.33333
2_050	3	3	33.3333	40	33.3333	100	100	33.3333	88.8889	33.3333	33.3333	66.6667	0	100	66.6667	33.3333	0	33.3333	66.6667	100	0	0	0	66.6667	33.3333	999	66.6667	77.7778	44.4444	25
2_050	4	4	99999999	99999999	99999999	99999999	99999999	99999999	99999999	99999999	99999999	99999999	99999999	99999999	99999999	99999999	99999999	99999999	99999999	99999999	99999999	99999999	99999999	99999999	99999999	99999999	99999999	99999999	99999999	99999999
2_050	5	5	99999999	99999999	99999999	99999999	99999999	99999999	99999999	99999999	99999999	99999999	99999999	99999999	99999999	99999999	99999999	99999999	99999999	99999999	99999999	99999999	99999999	99999999	99999999	99999999	99999999	99999999	99999999	99999999
2_050	6	6	99999999	99999999	99999999	99999999	99999999	99999999	99999999	99999999	99999999	99999999	99999999	99999999	99999999	99999999	99999999	99999999	99999999	99999999	99999999	99999999	99999999	99999999	99999999	99999999	99999999	99999999	99999999	99999999
2_051	0	0	83.3333	86.6667	100	75	100	66.6667	0	0	0	33.3333	0	0	0	0	33.3333	0	0	0	0	33.3333	0	0	33.3333	33.3333	0	0	0	25
2_051	1	1	66.6667	73.3333	33.3333	75	83.3333	66.6667	44.4444	16.6667	33.3333	33.3333	66.6667	0	33.3333	0	33.3333	0	0	0	0	33.3333	0	33.3333	0	66.6667	50	44.4444	22.2222	33.3333
2_051	2	2	66.6667	73.3333	66.6667	50	83.3333	66.6667	33.3333	16.6667	66.6667	33.3333	33.3333	33.3333	66.6667	0	33.3333	33.3333	0	33.3333	0	33.3333	0	33.3333	33.3333	33.3333	50	44.4444	44.4444	33.3333
2_051	3	3	99999999	99999999	99999999	99999999	99999999	99999999	99999999	99999999	99999999	99999999	99999999	99999999	99999999	99999999	99999999	99999999	99999999	99999999	99999999	99999999	99999999	99999999	99999999	99999999	99999999	99999999	99999999	99999999
2_051	4	4	99999999	99999999	99999999	99999999	99999999	99999999	99999999	99999999	99999999	99999999	99999999	99999999	99999999	99999999	99999999	99999999	99999999	99999999	99999999	99999999	99999999	99999999	99999999	99999999	99999999	99999999	99999999	99999999
2_051	5	5	99999999	99999999	99999999	99999999	99999999	99999999	99999999	99999999	99999999	99999999	99999999	99999999	99999999	99999999	99999999	99999999	99999999	99999999	99999999	99999999	99999999	99999999	99999999	99999999	99999999	99999999	99999999	99999999
2_051	6	6	99999999	99999999	99999999	99999999	99999999	99999999	99999999	99999999	99999999	99999999	99999999	99999999	99999999	99999999	99999999	99999999	99999999	99999999	99999999	99999999	99999999	99999999	99999999	99999999	99999999	99999999	99999999	99999999
2_052	0	0	83.3333	100	100	75	83.3333	83.3333	0	0	0	0	66.6667	0	0	0	0	0	0	0	0	66.6667	0	0	0	0	0	0	0	66.6667
2_052	1	1	41.6667	13.3333	0	100	50	33.3333	100	33.3333	0	66.6667	33.3333	66.6667	0	33.3333	0	0	33.3333	66.6667	0	66.6667	0	999	0	999	83.3333	100	22.2222	41.6667
2_052	2	2	83.3333	100	66.6667	91.6667	100	83.3333	11.1111	0	0	0	66.6667	0	0	0	0	0	33.3333	33.3333	0	66.6667	0	33.3333	0	0	0	33.3333	0	33.3333
2_052	3	3	83.3333	100	100	83.3333	100	83.3333	22.2222	0	0	0	100	0	0	0	0	0	33.3333	0	0	66.6667	0	0	0	0	0	22.2222	0	33.3333
2_052	4	4	83.3333	100	100	91.6667	100	100	22.2222	0	0	0	66.6667	0	0	33.3333	0	0	0	0	0	66.6667	0	0	0	0	16.6667	22.2222	0	33.3333
2_052	5	5	99999999	99999999	99999999	99999999	99999999	99999999	99999999	99999999	99999999	99999999	99999999	99999999	99999999	99999999	99999999	99999999	99999999	99999999	99999999	99999999	99999999	99999999	99999999	99999999	99999999	99999999	99999999	99999999
2_052	6	6	99999999	99999999	99999999	99999999	99999999	99999999	99999999	99999999	99999999	99999999	99999999	99999999	99999999	99999999	99999999	99999999	99999999	99999999	99999999	99999999	99999999	99999999	99999999	99999999	99999999	99999999	99999999	99999999
2_053	0	0	83.3333	73.3333	66.6667	83.3333	100	100	0	0	0	0	33.3333	0	0	33.3333	0	0	0	0	0	66.6667	0	0	33.3333	999	0	22.2222	0	0
2_053	1	1	33.3333	26.6667	33.3333	83.3333	100	100	55.5556	66.6667	50	0	66.6667	33.3333	66.6667	0	0	0	0	0	0	999	0	0	0	999	66.6667	66.6667	44.4444	8.33333
2_053	2	2	83.3333	86.6667	66.6667	91.6667	100	100	22.2222	0	16.6667	0	33.3333	33.3333	0	0	0	0	0	0	0	66.6667	0	0	0	999	33.3333	44.4444	33.3333	8.33333
2_053	3	3	83.3333	86.6667	83.3333	100	100	100	11.1111	0	0	0	33.3333	0	0	0	0	0	0	0	0	100	0	0	0	999	0	22.2222	11.1111	0
2_053	4	4	99999999	99999999	99999999	99999999	99999999	99999999	99999999	99999999	99999999	99999999	99999999	99999999	99999999	99999999	99999999	99999999	99999999	99999999	99999999	99999999	99999999	99999999	99999999	99999999	99999999	99999999	99999999	99999999
2_053	5	5	99999999	99999999	99999999	99999999	99999999	99999999	99999999	99999999	99999999	99999999	99999999	99999999	99999999	99999999	99999999	99999999	99999999	99999999	99999999	99999999	99999999	99999999	99999999	99999999	99999999	99999999	99999999	99999999
2_053	6	6	99999999	99999999	99999999	99999999	99999999	99999999	99999999	99999999	99999999	99999999	99999999	99999999	99999999	99999999	99999999	99999999	99999999	99999999	99999999	99999999	99999999	99999999	99999999	99999999	99999999	99999999	99999999	99999999
2_054	0	0	83.3333	100	100	83.3333	100	100	11.1111	0	0	0	0	0	0	33.3333	0	0	0	0	0	66.6667	0	0	33.3333	0	0	11.1111	22.2222	33.3333
2_054	1	1	16.6667	20	0	75	33.3333	66.6667	100	33.3333	66.6667	0	0	33.3333	0	0	0	0	0	0	0	66.6667	0	66.6667	0	0	33.3333	100	22.2222	58.3333
2_054	2	2	66.6667	86.6667	66.6667	66.6667	100	83.3333	33.3333	33.3333	0	0	0	0	0	0	0	0	0	33.3333	0	100	0	0	0	100	0	22.2222	22.2222	41.6667
2_054	3	3	83.3333	100	100	75	100	100	0	0	0	0	0	0	0	0	0	0	0	0	0	100	0	0	66.6667	0	0	11.1111	22.2222	41.6667
2_054	4	4	91.6667	100	100	100	100	100	0	0	0	0	0	0	0	0	0	0	0	0	0	0	0	0	0	0	0	0	0	33.3333
2_054	5	5	99999999	99999999	99999999	99999999	99999999	99999999	99999999	99999999	99999999	99999999	99999999	99999999	99999999	99999999	99999999	99999999	99999999	99999999	99999999	99999999	99999999	99999999	99999999	99999999	99999999	99999999	99999999	99999999
2_054	6	6	99999999	99999999	99999999	99999999	99999999	99999999	99999999	99999999	99999999	99999999	99999999	99999999	99999999	99999999	99999999	99999999	99999999	99999999	99999999	99999999	99999999	99999999	99999999	99999999	99999999	99999999	99999999	99999999
2_055	0	0	58.3333	60	16.6667	91.6667	100	66.6667	22.2222	0	0	33.3333	33.3333	0	0	0	0	0	0	0	0	0	0	0	0	66.6667	0	11.1111	0	33.3333
2_055	1	1	33.3333	26.6667	0	83.3333	83.3333	33.3333	100	50	66.6667	33.3333	66.6667	66.6667	0	0	0	33.3333	0	0	0	0	0	66.6667	0	66.6667	66.6667	66.6667	55.5556	33.3333
2_055	2	2	41.6667	25	0	83.3333	83.3333	33.3333	88.8889	33.3333	66.6667	66.6667	66.6667	33.3333	0	0	0	0	0	0	0	0	0	66.6667	33.3333	100	33.3333	66.6667	55.5556	25
2_055	3	3	16.6667	26.6667	0	83.3333	100	50	77.7778	0	0	33.3333	33.3333	33.3333	0	0	0	33.3333	33.3333	0	0	0	0	66.6667	0	100	50	77.7778	0	8.33333
2_055	4	4	25	26.6667	0	58.3333	100	33.3333	66.6667	0	33.3333	66.6667	66.6667	33.3333	0	33.3333	0	0	0	33.3333	33.3333	33.3333	33.3333	66.6667	33.3333	100	16.6667	77.7778	0	50
2_055	5	5	99999999	99999999	99999999	99999999	99999999	99999999	99999999	99999999	99999999	99999999	99999999	99999999	99999999	99999999	99999999	99999999	99999999	99999999	99999999	99999999	99999999	99999999	99999999	99999999	99999999	99999999	99999999	99999999
2_055	6	6	99999999	99999999	99999999	99999999	99999999	99999999	99999999	99999999	99999999	99999999	99999999	99999999	99999999	99999999	99999999	99999999	99999999	99999999	99999999	99999999	99999999	99999999	99999999	99999999	99999999	99999999	99999999	99999999
2_056	0	0	100	100	100	75	66.6667	100	0	0	0	0	0	0	33.3333	33.3333	0	0	0	33.3333	0	33.3333	0	0	0	66.6667	0	0	0	25
2_056	1	1	91.6667	86.6667	83.3333	91.6667	83.3333	83.3333	33.3333	16.6667	16.6667	33.3333	0	0	33.3333	0	0	0	0	0	0	33.3333	0	0	0	66.6667	16.6667	22.2222	11.1111	16.6667
2_056	2	2	91.6667	86.6667	100	91.6667	83.3333	100	22.2222	0	0	0	0	0	0	0	0	33.3333	0	0	0	33.3333	0	0	0	66.6667	16.6667	22.2222	11.1111	16.6667
2_056	3	3	100	100	100	83.3333	100	100	0	0	0	0	33.3333	0	0	33.3333	0	0	0	0	0	33.3333	0	0	33.3333	33.3333	0	0	11.1111	16.6667
2_056	4	4	99999999	99999999	99999999	99999999	99999999	99999999	99999999	99999999	99999999	99999999	99999999	99999999	99999999	99999999	99999999	99999999	99999999	99999999	99999999	99999999	99999999	99999999	99999999	99999999	99999999	99999999	99999999	99999999
2_056	5	5	99999999	99999999	99999999	99999999	99999999	99999999	99999999	99999999	99999999	99999999	99999999	99999999	99999999	99999999	99999999	99999999	99999999	99999999	99999999	99999999	99999999	99999999	99999999	99999999	99999999	99999999	99999999	99999999
2_056	6	6	99999999	99999999	99999999	99999999	99999999	99999999	99999999	99999999	99999999	99999999	99999999	99999999	99999999	99999999	99999999	99999999	99999999	99999999	99999999	99999999	99999999	99999999	99999999	99999999	99999999	99999999	99999999	99999999

## Sheet: Code
	Patient	ID code
	Studytype	0=HEPAR 1, 1=HEPAR 2
	Responsecategory	0=CR, 1=PR, 2=SD, 3=PD
	Timepoint	0=baseline, 1=1 week, 2=6 weeks, 3=3 months, 4=6 months, 5=9 months, 6=12 months
	Gender	0=male, 1=female
	Primarytumor	0=CRC, 1=other
	Previoustherapy	0=systemic, 1=locoregional, 2=both, 3=none
	Performancestatus	0=WHO 0, 1=WHO >0
	Extrahepaticdisease	0=no, 1=yes
	Age	Continuous
	Unknown=99999999

## Sheet: Patient
Patient	Timepoint	Studytype	Responsecategory	Gender	Previoustherapy	Performancestatus	Extrahepaticdisease	Primarytumor	Agetherapy
1_001	0	0	1	0	1	0	0	1	48
1_005	0	0	2	0	0	0	0	1	54
1_008	0	0	3	1	2	0	1	0	55
1_010	0	0	2	0	0	0	1	1	38
1_011	0	0	3	0	0	1	1	0	50
1_014	0	0	3	0	0	0	1	0	59
1_016	0	0	2	1	0	0	0	1	43
1_018	0	0	3	0	2	0	0	0	61
1_021	0	0	3	0	3	1	0	0	87
1_024	0	0	3	0	2	0	0	0	57
1_025	0	0	3	1	0	0	0	1	63
1_026	0	0	3	1	1	0	0	1	67
1_027	0	0	2	1	3	0	1	1	48
2_001	0	1	3	0	0	0	0	0	66
2_003	0	1	2	1	0	0	0	1	65
2_004	0	1	3	0	2	0	0	0	64
2_005	0	1	3	0	0	0	0	0	62
2_008	0	1	2	0	0	0	1	0	62
2_009	0	1	1	0	3	2	0	1	66
2_010	0	1	3	0	0	0	1	0	74
2_012	0	1	3	0	0	0	0	0	66
2_014	0	1	1	1	2	1	0	0	63
2_016	0	1	2	1	0	0	0	1	66
2_019	0	1	1	1	2	0	0	0	44
2_021	0	1	3	0	0	0	0	1	51
2_023	0	1	3	0	0	0	0	0	75
2_024	0	1	3	0	0	0	0	0	64
2_025	0	1	1	1	0	0	1	1	66
2_030	0	1	3	1	0	0	0	1	43
2_032	0	1	2	1	0	0	0	1	51
2_033	0	1	3	1	2	0	1	0	45
2_034	0	1	1	0	2	0	0	1	58
2_035	0	1	3	1	3	0	0	1	68
2_037	0	1	1	0	0	0	0	1	80
2_038	0	1	3	0	0	0	1	0	60
2_039	0	1	3	1	0	0	0	1	59
2_040	0	1	2	0	3	0	1	1	71
2_041	0	1	3	0	0	0	1	0	53
2_042	0	1	3	0	0	0	1	0	72
2_044	0	1	1	1	0	0	1	1	59
2_045	0	1	2	0	0	0	0	0	84
2_046	0	1	3	0	0	0	1	1	70
2_049	0	1	3	0	0	1	0	0	72
2_050	0	1	3	1	0	1	0	0	72
2_051	0	1	3	0	0	0	1	0	40
2_052	0	1	3	1	0	0	0	0	69
2_053	0	1	2	1	0	0	0	0	72
2_054	0	1	2	0	0	1	0	0	70
2_055	0	1	2	0	0	1	0	0	59
2_056	0	1	2	1	0	0	1	1	55
